# Supplementary material for: Behavioral dominance interactions between Nicrophorus orbicollis and N. tomentosus burying beetles (Coleoptera: Silphidae)
Source: PeerJ. 2021 Feb 23;9:e10797. doi: 10.7717/peerj.10797 (PMC7912668; doi:10.7717/peerj.10797)
Supplement: Supplemental Information 1 — Data used for statistical analyses with the supplemental code. Included are raw data on frequency of interactions, interaction wins, beetle mass, interaction initiators, and distance to the carcass for each trial. See ’Materials & Methods: Categorizations of Interactions’ for definitions of interaction categories. [file peerj-09-10797-s001.xlsx]

## Sheet: final.interactions
trial	night	orb.mass	tom.mass	orb.initiate	tom.initiate	orb.asymphys.wins	tom.asymphys.wins	orb.avoid.wins	tom.avoid.wins	orb.other.wins	tom.other.wins	orb.wins	tom.wins	first.to.carcass
1	aug.10	0.438	0.252	7	1	4	0	2	0	2	0	8	0	tomentosus
2	aug.12	0.393	0.297	13	1	9	0	5	0	0	0	14	0	tomentosus
3	aug.13	0.453	0.2	3	5	3	0	5	0	1	0	9	0	orbicollis
4	aug.15	0.325	0.547	23	18	3	19	4	15	0	0	7	34	orbicollis
5	aug.22	0.455	0.219	43	38	16	10	34	21	0	0	50	31	tomentosus
6	aug.23	0.683	0.243	13	5	6	0	4	1	7	0	17	1	orbicollis
7	aug.24	0.452	0.286	13	2	10	0	5	1	0	0	15	1	orbicollis
8	aug.25	0.55	0.174	12	0	8	0	3	0	1	0	12	0	tomentosus
9	aug.27	0.483	0.271	7	11	4	0	13	1	0	0	17	1	tomentosus
10	aug.28	0.464	0.252	34	29	4	5	31	23	0	0	35	28	tomentosus
11	sept.3	0.246	0.294	0	0	0	0	0	0	0	0	0	0	orbicollis
12	sept.4	0.675	0.359	13	19	1	5	15	11	0	0	16	16	tomentosus
13	sept.5	0.341	0.161	12	17	11	3	8	8	0	0	19	11	orbicollis
14	sept.6	0.397	0.336	10	0	9	0	1	0	0	0	10	0	tomentosus
